# Supplementary material for: Discovery of Phenolic Glycoside from Hyssopus cuspidatus Attenuates LPS-Induced Inflammatory Responses by Inhibition of iNOS and COX-2 Expression through Suppression of NF-κB Activation
Source: Int J Mol Sci. 2021 Nov 9;22(22):12128. doi: 10.3390/ijms222212128 (PMC8623068; doi:10.3390/ijms222212128)
Supplement: Supplementary file 1 [file ijms-22-12128-s001.zip]

Archive with 1 entries (1 files):
- ijms-1455080-supplementary.pdf
